# Supplementary material for: Textbook Outcome in Colorectal Surgery for Cancer: An Italian Version
Source: J Clin Med. 2024 Aug 9;13(16):4687. doi: 10.3390/jcm13164687 (PMC11355911; doi:10.3390/jcm13164687)
Supplement: Supplementary file 1 [file jcm-13-04687-s001.zip]

Archive with 1 entries (1 files):
- jcm-3084469-supplementary.pdf
